# Supplementary material for: Editing of endogenous tubulins reveals varying effects of tubulin posttranslational modifications on axonal growth and regeneration
Source: eLife. 2024 Jul 1;13:RP94583. doi: 10.7554/eLife.94583 (PMC11216746; doi:10.7554/eLife.94583)
Supplement: Figure 3—source data 3. [file elife-94583-fig3-data3.zip]

Archive with 7 entries (6 files):
- Western blot/
- Western blot/Picture1.png
- __MACOSX/Western blot/._Picture1.png
- Western blot/Picture2.png
- __MACOSX/Western blot/._Picture2.png
- Western blot/Picture3.png
- __MACOSX/Western blot/._Picture3.png
